# Supplementary material for: Effects of Huang-Lian-Jie-Du decoction on improving skin barrier function and modulating T helper cell differentiation in 1-chloro-2,4-dinitrobenzene-induced atopic dermatitis mice
Source: Front Pharmacol. 2024 Nov 20;15:1487402. doi: 10.3389/fphar.2024.1487402 (PMC11618541; doi:10.3389/fphar.2024.1487402)
Supplement: Supplementary file 1 [file DataSheet3.xlsx]

## Sheet: Sheet1
Biomarker	Abundance	Group	LDA	Pvalue
k__Bacteria.p__Proteobacteria.c__Deltaproteobacteria.o__Desulfovibrionales.f__Desulfovibrionaceae.g__Desulfovibrio.s__Brachyspira_sp	4.43114	HL	4.11317	0.0279921
k__Bacteria.p__Firmicutes.c__Clostridia.o__Clostridiales.f__Ruminococcaceae.g__Ruminococcaceae_UCG_014.s__uncultured_bacterium_g_Ruminococcaceae_UCG_014	4.65645	Model	4.30951	0.0163308
k__Bacteria.p__Bacteroidetes.c__Bacteroidia.o__Bacteroidales.f__Rikenellaceae.g__Millionella	4.60302	Model	4.13693	0.0218373
k__Bacteria.p__Bacteroidetes.c__Bacteroidia.o__Bacteroidales.f__Rikenellaceae.g__Millionella.s__Millionella_massiliensis	4.60302	Model	4.1464	0.0218373
k__Bacteria.p__Firmicutes.c__Clostridia.o__Clostridiales.f__Lachnospiraceae	5.1438	Control	4.71255	0.0373833
k__Bacteria.p__Firmicutes.c__Erysipelotrichia	4.57054	Model	4.08304	0.0317021
k__Bacteria.p__Firmicutes.c__Erysipelotrichia.o__Erysipelotrichales.f__Erysipelotrichaceae.g__uncultured_bacterium_f_Erysipelotrichaceae	4.54047	Model	4.06938	0.0262965
k__Bacteria.p__Firmicutes.c__Clostridia.o__Clostridiales.f__Ruminococcaceae.g__Ruminococcaceae_UCG_014	4.65645	Model	4.29856	0.0163308
k__Bacteria.p__Firmicutes.c__Clostridia.o__Clostridiales	5.39998	Model	4.94843	0.0312139
k__Bacteria.p__Firmicutes.c__Erysipelotrichia.o__Erysipelotrichales.f__Erysipelotrichaceae	4.57054	Model	4.06407	0.0317021
k__Bacteria.p__Firmicutes.c__Erysipelotrichia.o__Erysipelotrichales	4.57054	Model	4.02498	0.0317021
k__Bacteria.p__Firmicutes.c__Clostridia	5.39998	Model	4.92448	0.0312139
k__Bacteria.p__Firmicutes.c__Erysipelotrichia.o__Erysipelotrichales.f__Erysipelotrichaceae.g__uncultured_bacterium_f_Erysipelotrichaceae.s__uncultured_bacterium_f_Erysipelotrichaceae	4.54047	Model	4.07902	0.0262965
