# Supplementary material for: Effects of Huang-Lian-Jie-Du decoction on improving skin barrier function and modulating T helper cell differentiation in 1-chloro-2,4-dinitrobenzene-induced atopic dermatitis mice
Source: Front Pharmacol. 2024 Nov 20;15:1487402. doi: 10.3389/fphar.2024.1487402 (PMC11618541; doi:10.3389/fphar.2024.1487402)
Supplement: Supplementary file 2 [file DataSheet1.xlsx]

## Sheet: Sheet1
genus	Control	Model	DEX	HL	HM	HH		phylum	Control	Model	DEX	HL	HM	HH
uncultured_bacterium_f_Corynebacteriaceae	0.011713	0.410894	0.34153	0.100491	0.24723	0.112986		Actinobacteria	0.0650743	0.527332	0.468495	0.172064	0.431975	0.35786
Corynebacterium_1	0.00977735	0.101656	0.0860543	0.0236204	0.146805	0.211798		Firmicutes	0.354154	0.33411	0.153675	0.329907	0.193013	0.302248
Staphylococcus	0.0357603	0.249426	0.0300728	0.0584146	0.0557243	0.112885		Proteobacteria	0.288495	0.0725684	0.173458	0.236784	0.18666	0.176683
uncultured_bacterium_f_Lachnospiraceae	0.06692	0.0184608	0.00804829	0.050964	0.0137873	0.0408167		Bacteroidetes	0.143221	0.0242875	0.0541222	0.117447	0.0555388	0.0749804
uncultured_bacterium_f_Muribaculaceae	0.052605	0.00731147	0.0126519	0.053777	0.0151322	0.0244266		Acidobacteria	0.0674151	0.016934	0.0670415	0.0556139	0.0621194	0.0345735
Escherichia-Shigella	0.0311597	0.0073815	0.029608	0.038954	0.0273335	0.0207344		Planctomycetes	0.0154403	0.00410395	0.0280098	0.0129366	0.0137873	0.00751214
Bacteroides	0.0333654	0.0066625	0.0277169	0.0296212	0.0260257	0.0176458		Cyanobacteria	0.0102815	0.00734882	0.00850674	0.0184556	0.0131566	0.0145705
Lactobacillus	0.0297732	0.00554196	0.0166569	0.0452555	0.0165188	0.0143149		Verrucomicrobia	0.0137117	0.00345497	0.0157846	0.011215	0.0112691	0.00709357
Lachnospiraceae_NK4A136_group	0.0543606	0.0125266	0.00376308	0.0183279	0.00613542	0.0286783		Chloroflexi	0.00759861	0.00158742	0.00756437	0.00995062	0.00867678	0.00448525
Faecalibacterium	0.0161245	0.00418799	0.0194331	0.0181796	0.0142743	0.010257		WPS-2	0.0067073	0.00113454	0.00780633	0.00502473	0.00601485	0.00368778
Klebsiella	0.0151432	0.00511243	0.0132377	0.0174095	0.0137456	0.0158526		Rokubacteria	0.00430348	0.00120924	0.00510659	0.00483116	0.00452157	0.00292555
uncultured_bacterium_o_Subgroup_2	0.0184293	0.00351567	0.018478	0.0131302	0.0135369	0.00797917		Epsilonbacteraeota	0.00577998	0.00195626	0.00110155	0.006145	0.00194775	0.00382436
Bifidobacterium	0.0135587	0.00334292	0.0148167	0.0128295	0.0124471	0.010213		Patescibacteria	0.00318709	0.000490233	0.00201207	0.00429985	0.00201268	0.00200471
uncultured_bacterium_f_Xanthobacteraceae	0.0129284	0.00324954	0.0146066	0.0125083	0.0131937	0.00804526		Gemmatimonadetes	0.00217875	0.000564935	0.00213942	0.00352967	0.00344103	0.001335
Burkholderia-Caballeronia-Paraburkholderia	0.0112539	0.00270795	0.0117159	0.0109926	0.011719	0.00913353		Fusobacteria	0.00231379	0.000849737	0.0026488	0.0028954	0.0020405	0.00160817
Singulisphaera	0.0109388	0.00272663	0.0194076	0.00932459	0.010235	0.00467911		Tenericutes	0.00424045	0.000658312	0.000248325	0.00347613	0.000296801	0.00199149
uncultured_bacterium_o_Chloroplast	0.00665328	0.00650375	0.0064883	0.0148065	0.0100634	0.0119137		Nitrospirae	0.00200769	0.000550928	0.00170644	0.00273477	0.00266657	0.00102659
Desulfomicrobium	0.052443	7.47021e-05	5.73059e-05	0.000111203	9.27502e-05	7.9307e-05		Deferribacteres	0.00228678	0.000779703	0.000350202	0.00152389	0.000357088	0.00131738
Acinetobacter	0.00837287	0.00521981	0.00302448	0.0137274	0.00475345	0.0151697		Synergistetes	0.00138648	3.26822e-05	8.91424e-05	0.000415982	0.00012985	0.000198268
Ralstonia	0.0109388	0.00287136	0.00985024	0.00828257	0.00747566	0.00923046		Spirochaetes	0.000216074	4.66888e-05	0.000133714	0.000749591	0.000375638	7.49011e-05
Others	0.497781	0.140627	0.312782	0.449273	0.333771	0.313161
