# Supplementary material for: Effects of Huang-Lian-Jie-Du decoction on improving skin barrier function and modulating T helper cell differentiation in 1-chloro-2,4-dinitrobenzene-induced atopic dermatitis mice
Source: Front Pharmacol. 2024 Nov 20;15:1487402. doi: 10.3389/fphar.2024.1487402 (PMC11618541; doi:10.3389/fphar.2024.1487402)
Supplement: Supplementary file 3 [file DataSheet2.xlsx]

## Sheet: Sheet1
genus	Control	Model	DEX	HL	HM	HH			phylum	Control	Model	DEX	HL	HM	HH
Lactobacillus	0.0775754	0.0617082	0.498545	0.193752	0.239727	0.291364			Firmicutes	0.293989	0.361693	0.572395	0.444665	0.450224	0.429841
uncultured_bacterium_f_Muribaculaceae	0.207552	0.14125	0.189377	0.124403	0.155856	0.294973			Bacteroidetes	0.389663	0.299133	0.317249	0.288028	0.318775	0.428134
Desulfovibrio	0.152533	0.0855997	0.0170249	0.0970953	0.0295944	0.0343268			Proteobacteria	0.165226	0.133788	0.0606454	0.116358	0.142904	0.0700192
uncultured_bacterium_f_Lachnospiraceae	0.0725241	0.0709546	0.0169971	0.085011	0.0140854	0.0317769			Actinobacteria	0.0675479	0.0446299	0.0153029	0.0646472	0.0517569	0.0411825
Candidatus_Saccharimonas	0.0701655	0.106531	0.0149827	0.0506132	0.017177	0.00932196			Patescibacteria	0.0702814	0.106561	0.015043	0.0506412	0.0171909	0.00934983
Alistipes	0.0585088	0.0340959	0.00849853	0.0615017	0.0469327	0.0327662			Tenericutes	0.00491493	0.0181328	0.00121607	0.0188068	0.00927044	0.0015885
Enterorhabdus	0.0604106	0.0365089	0.00922724	0.0594607	0.0311242	0.0333933			Epsilonbacteraeota	0.000824835	0.0100929	0.0147877	0.00402226	0.00307786	0.00477245
Lachnospiraceae_NK4A136_group	0.0615627	0.059275	0.00184266	0.0257607	0.00842725	0.00796338			Deferribacteres	0.00044991	0.0152788	0.000362035	0.00941917	0.00165873	0.00197169
Staphylococcus	0.00334024	0.00387292	0.000278488	0.0047657	0.122428	0.0132653			Acidobacteria	0.00305393	0.00341162	0.00110467	0.000838117	0.00114268	0.00290528
Escherichia-Shigella	0.00120658	0.00277289	0.0356651	0.000732914	0.0968281	0.00329543			Cyanobacteria	0.00186781	0.00465866	0.00091437	0.00164818	0.00174166	0.000780314
Rikenella	0.0432118	0.0111017	0.00890234	0.0356358	0.0202918	0.00368559			Verrucomicrobia	0.000327207	0.000689421	0.000292413	0.00033665	0.00122561	0.00829083
Bacteroides	0.00822108	0.010468	0.0239778	0.00691184	0.0187759	0.034292			Chloroflexi	0.000695315	0.000653936	0.000116037	0.000210406	0.000345568	0.000174177
Alloprevotella	0.00426051	0.0142649	0.0269205	0.0168079	0.0131638	0.02497			Fusobacteria	0.000265856	0.000511996	6.9622e-05	2.45474e-05	0.000142835	0.000229914
Odoribacter	0.0273491	0.0279874	0.00173127	0.0168956	0.0179465	0.00799822			Gemmatimonadetes	4.77177e-05	0.000217979	0.000208866	4.20812e-05	0.000253417	0.000257782
Ruminococcaceae_UCG-014	0.0123793	0.0448935	0.00213508	0.0268338	0.00843186	0.00150489			Planctomycetes	0.000361291	6.59005e-05	0.0001903	0.000143777	5.52909e-05	4.87696e-05
Rikenellaceae_RC9_gut_group	0.0100344	0.00965189	0.036895	0.00440099	0.0141268	0.00408968			Nitrospirae	0.000286306	8.11083e-05	3.24903e-05	0.000133257	3.2253e-05	0.000278683
Millionella	0.00401511	0.0394237	0.00477143	0.0179722	0.00269082	0.00503024			Rokubacteria	0.00014997	0.000268671	9.28294e-06	1.05203e-05	0.000124404	5.57367e-05
uncultured_bacterium_f_Erysipelotrichaceae	0.0101298	0.0339945	0.00251104	0.0210546	0.0017647	0.0021598			WPS-2	3.40841e-05	0.000126732	4.64147e-05	1.40271e-05	6.91136e-05	0.000111473
uncultured_bacterium_f_Ruminococcaceae	0.010382	0.0202061	0.00066373	0.0113689	0.00691136	0.00477942			Synergistetes	1.36336e-05	5.06927e-06	1.39244e-05	1.05203e-05	9.21515e-06	6.96709e-06
Parabacteroides	0.0199392	0.00134336	0.00684617	0.00238109	0.00880046	0.0120879
Others	0.084699	0.184096	0.0922074	0.136641	0.124916	0.146957
